# Supplementary material for: Abnormal hemoglobin anti-Lepore Hong Kong compound with β0-thalassemia ameliorate thalassemia severity when co-inherited with α-thalassemia
Source: Sci Rep. 2024 Mar 20;14:6682. doi: 10.1038/s41598-024-56921-6 (PMC10954745; doi:10.1038/s41598-024-56921-6)
Supplement: Supplementary file 1 — Supplementary Information. [file 41598_2024_56921_MOESM1_ESM.zip]

Archive with 43 entries (38 files):
- sanger sequencing source data/AII1 1821110/
- sanger sequencing source data/AII1 1821110/1821110HBB1.HBBE1F.PW107240082.ab1
- sanger sequencing source data/AII1 1821110/1821110HBB1.HBBE1R.PW107240083.ab1
- sanger sequencing source data/AII1 1821110/1821110HBB2-3.HBBE2F.PW107230402.ab1
- sanger sequencing source data/AII1 1821110/1821110HBB2-3.HBBE2R.PW107230403.ab1
- sanger sequencing source data/AII1 1821110/1821110HBB2-3.HBBE3F.PW107230404.ab1
- sanger sequencing source data/AII1 1821110/1821110HBB2-3.HBBE3R.PW107230405.ab1
- sanger sequencing source data/BII1/
- sanger sequencing source data/BII1/1821084HBB1.HBBE1F.PW106090708.ab1
- sanger sequencing source data/BII1/1821084HBB1.HBBE1R.PW106090709.ab1
- sanger sequencing source data/BII1/1821084HBB2-3.HBBE2F.PW106090710.ab1
- sanger sequencing source data/BII1/1821084HBB2-3.HBBE2R.PW106090711.ab1
- sanger sequencing source data/BII1/1821084HBB2-3.HBBE3F.PW106090712.ab1
- sanger sequencing source data/BII1/1821084HBB2-3.HBBE3R.PW106090713.ab1
- sanger sequencing source data/CI1 142211657/
- sanger sequencing source data/CI1 142211657/142211657HBA1.HBA1F.P210200627.ab1
- sanger sequencing source data/CI1 142211657/142211657HBA1.HBA1R.P210200628.ab1
- sanger sequencing source data/CI1 142211657/142211657HBA2.HBA2F.P210200629.ab1
- sanger sequencing source data/CI1 142211657/142211657HBA2.HBA2R.P210200630.ab1
- sanger sequencing source data/CI1 142211657/142211657HBB1.HBBE1R.P210200642.ab1
- sanger sequencing source data/CI1 142211657/142211657HBB1.HBBupnew.P210200641.ab1
- sanger sequencing source data/CI1 142211657/142211657HBB2-3.HBBE2F.P210200643.ab1
- sanger sequencing source data/CI1 142211657/142211657HBB2-3.HBBE2R.P210200644.ab1
- sanger sequencing source data/CI1 142211657/142211657HBB2-3.HBBE3F.P210200645.ab1
- sanger sequencing source data/CI1 142211657/142211657HBB2-3.HBBE3R.P210200646.ab1
- sanger sequencing source data/DI2 1819122/
- sanger sequencing source data/DI2 1819122/0029_31319111200937_(1819122HBB1)_[HBB1newF].ab1
- sanger sequencing source data/DI2 1819122/0030_31319111200937_(1819122HBB1)_[HBBE1R].ab1
- sanger sequencing source data/DI2 1819122/0031_31319111200938_(1819122HBB2)_[HBBE2F].ab1
- sanger sequencing source data/DI2 1819122/0032_31319111200938_(1819122HBB2)_[HBBE2R].ab1
- sanger sequencing source data/DI2 1819122/0033_31319111200939_(1819122HBB3)_[HBBE3F].ab1
- sanger sequencing source data/DI2 1819122/0034_31319111200939_(1819122HBB3)_[HBBE3R].ab1
- sanger sequencing source data/EI1 141907303/
- sanger sequencing source data/EI1 141907303/0001_31319061900791_(141907303HBB1N)_[HBB1new-F(BL)].ab1
- sanger sequencing source data/EI1 141907303/0033_31319061900785_(141907303HBA1)_[HBA1F(BL)].ab1
- sanger sequencing source data/EI1 141907303/0034_31319061900785_(141907303HBA1)_[HBA1R(BL)].ab1
- sanger sequencing source data/EI1 141907303/0035_31319061900786_(141907303HBA2)_[HBA2F(BL)].ab1
- sanger sequencing source data/EI1 141907303/0036_31319061900786_(141907303HBA2)_[HBA2R(BL)].ab1
- sanger sequencing source data/EI1 141907303/0046_31319061900791_(141907303HBB1N)_[HBB1-R(BL)].ab1
- sanger sequencing source data/EI1 141907303/0047_31319061900792_(141907303HBB2)_[HBBE2-F(BL)].ab1
- sanger sequencing source data/EI1 141907303/0048_31319061900792_(141907303HBB2)_[HBBE2-R(BL)].ab1
- sanger sequencing source data/EI1 141907303/0049_31319061900793_(141907303HBB3)_[HBBE3-F(BL)].ab1
- sanger sequencing source data/EI1 141907303/0050_31319061900793_(141907303HBB3)_[HBBE3-R(BL)].ab1
